# Supplementary material for: A single nucleotide substitution introducing premature stop codon within CsTFL1 explains the determinate-2 phenotype in cucumber (Cucumis sativus L.)
Source: Sci Rep. 2024 Oct 25;14:25368. doi: 10.1038/s41598-024-76549-w (PMC11511849; doi:10.1038/s41598-024-76549-w)
Supplement: Supplementary file 2 — Supplementary Material 2 [file 41598_2024_76549_MOESM2_ESM.xlsx]

## Sheet: Title_page
Supplementary Tables
Manuscript title: A premature stop codon within CsTFL1 explains the determinate-2 phenotype in cucumber (Cucumis sativus L.)
Autors: Bartosz Biernacik, Renata Słomnicka, Karolina Kaźmińska, Szymon Mużacz, and Grzegorz Bartoszewski*
Affiliation:
Department of Plant Genetics Breeding and Biotechnology, Warsaw University of Life Sciences, Warsaw, Poland
*Correspondence to grzegorz_bartoszewski@sggw.edu.pl

## Sheet: Supplementary Table S1
Supplementary Table S1. Summary of Illumina genome resequencing data for the parental lines B10 and W-sk.
Line	Sample ID	Total data (bp)	Clean data (bp)	Clean Q20 (%)	Clean GC content	Mapping rate (%)	Coverage at least 1x	Average depth (x)	SNPs	InDels
B10	a500_10	13,441,505,400	13,030,301,100	96.84	37.41	99.66	87.86	38.46x	16048	28076
W-sk	a506_2	13,754,610,600	13,306,793,400	96.78	37.57	99.64	87.29	38.93x	171155	60918

## Sheet: Supplementary_Table S2
Supplementary Table S2. Information about the primers used in the study.
Name of the amplicon	Purpose	Chromosome	Forward Primer Sequence	Reverse Primer Sequence	Lenght of the amplicon	Reference
TFL1-4	PCR product sequencing	Chr6	AGGTTGGTGACTGACATTCCA	CGAAGATGACGAAGATGATGATG	379	This work
CAPS-T	digestion with TasI and genotyping	Chr6	ATTTTGATATTTATCGCCTCC	TCGGTCAGTAGTGAATCCTC	217	This work
QTFL1	RT-qPCR expression assay	Chr6	GCGTCGGTCAGTAGTGAATCCTCC	TTATCGCCTCCTTGCAGCAG	140	Wen et al. (2019)
TIP41	Reference gene for RT-qPCR	Chr7	CAACAGGTGATATTGGATTATGATTATAC	GCCAGCTCATCCTCATATAAG	221	Migocka and Papierniak (2010)
UBI-ep	Reference gene for RT-qPCR	Chr5	CACCAAGCCCAAGAAGATC	TAAACCTAATCACCACCAGC	220	Wan et al. (2010)
CACS	Reference gene for RT-qPCR	Chr3	TGGGAAGATTCTTATGAAGTGC	CTCGTCAAATTTACACATTGGT	171	Migocka and Papierniak (2010)
References:
Migocka M, Papierniak A (2011) Identification of suitable reference genes for studying gene expression in cucumber plants subjected to abiotic stress and growth regulators. Mol Breeding 28:343-357
Wan H, Zhao Z, Qian C, Sui Y, Malik AA, Chen J (2010) Selection of appropriate reference genes for gene expression studies by quantitative real-time polymerase chain reaction in cucumber. Anal Biochem 15:257-261
Wen CL, Zhao WS, Liu WL, Yang LM, Wang YH, Liu X, Xu Y, Ren H, Guo Y, Li C, Li J, Weng Y, Zhang X (2019) CsTFL1 inhibits determinate growth and terminal flower formation through interaction with CsNOT2a in cucumber. Development 146:dev180166

## Sheet: Supplementary Table S3
Supplementary Table S3. The list of protein sequences used for bioinformatics analysis.
Sequence name	Database	Datatabe number
FT_Arathaliana	NCBI GenBank, UniProt	BAA77838, Q9SXZ2
FT_Cucsativus	NCBI GenBank, UniProt	BAH28253, B9ZYL0
Hd3a_Orysativa	NCBI GenBank, UniProt	BAB61028, Q93WI9
TFL1_Cucsativus	Cucurbit Genomics Database	Cucsat.G1553
CEN_Cucsativus	Cucurbit Genomics Database	Cucsat.G17912
FDR_Orysativa	NCBI GenBank, UniProt	AAD42896, Q9XGS4
CEN_Arathaliana	NCBI GenBank, UniProt	BAA75933, Q9ZNV5
CEN_Antmajus	NCBI GenBank, UniProt	AAB36112, Q41261
SP_Sollycopersicum	NCBI GenBank, UniProt	AAC26161, O82088

## Sheet: Supplementary_Table S4
Supplementary Table S4. The annotation of SNPs in B10v3 contig1000 compared to mapped reads from parental lines W-sk and B10
Number	Annotation	Region	Contig	Position	Reference B10v3	Parental W-sk	Parental B10
1	Cucsat.G1483	ncRNA_intronic	ctg1000	151003	T	C	T
2	Cucsat.G1493	intergenic	ctg1000	281171	C	T	C
3	Cucsat.G1496	intergenic	ctg1000	341776	G	T	G
4	Cucsat.G1573	intergenic	ctg1000	561169	G	T	G
5	Cucsat.G1527	UTR3	ctg1000	896916	A	G	G
6	Cucsat.G1648	intronic	ctg1000	1146911	T	A	T
7	Cucsat.G1553 = CsTFL1	exonic	ctg1000	1429775	A	T	A
8	Cucsat.G1666	intronic	ctg1000	1534019	T	A	A
9	Cucsat.G1666	intronic	ctg1000	1534020	A	T	T
10	Cucsat.G1667	ncRNA_intronic	ctg1000	1555999	C	T	C
The length of the B10v3_conting1000 1694325bp (1.69 Mb)

## Sheet: Supplementary Table S5
Supplementary Table S5. Allelic distribution of B10 × W-sk F2 individuals.
Number	F2 individuals	Phenotype	Genotype
1	167/1	indeterminate	De-2/De-2
2	167/2	indeterminate	De-2/de-2
3	167/3	determinate	de-2/de-2
4	167/4	indeterminate	De-2/de-2
5	167/5	indeterminate	De-2/De-2
6	167/6	indeterminate	De-2/de-2
7	167/7	indeterminate	De-2/de-2
8	167/8	determinate	de-2/de-2
9	167/9	indeterminate	De-2/De-2
10	167/10	indeterminate	De-2/De-2
11	167/11	determinate	de-2/de-2
12	167/12	indeterminate	De-2/De-2
13	167/13	indeterminate	De-2/De-2
14	167/14	determinate	de-2/de-2
15	167/15	indeterminate	De-2/De-2
16	167/16	indeterminate	De-2/De-2
17	167/17	indeterminate	De-2/de-2
18	167/18	indeterminate	De-2/De-2
19	167/19	determinate	de-2/de-2
20	167/20	determinate	de-2/de-2
21	167/21	indeterminate	De-2/de-2
22	167/22	indeterminate	De-2/de-2
23	167/23	indeterminate	De-2/De-2
24	167/24	determinate	de-2/de-2
25	167/25	indeterminate	De-2/de-2
26	167/26	indeterminate	De-2/De-2
27	167/27	determinate	de-2/de-2
28	167/28	indeterminate	De-2/De-2
29	167/29	indeterminate	De-2/de-2
30	167/30	determinate	de-2/de-2
31	167/31	indeterminate	De-2/de-2
32	167/32	indeterminate	De-2/de-2
33	167/33	indeterminate	De-2/de-2
34	167/34	indeterminate	De-2/de-2
35	167/35	indeterminate	De-2/De-2
36	167/36	indeterminate	De-2/De-2
37	167/37	indeterminate	De-2/De-2
38	167/38	indeterminate	De-2/de-2
39	167/39	indeterminate	De-2/de-2
40	167/40	determinate	de-2/de-2
41	167/41	determinate	de-2/de-2
42	167/42	indeterminate	De-2/de-2
43	167/43	indeterminate	De-2/de-2
44	167/44	indeterminate	De-2/de-2
45	167/45	indeterminate	De-2/De-2
46	167/46	determinate	de-2/de-2
47	167/48	indeterminate	De-2/de-2
48	167/49	indeterminate	De-2/de-2
49	167/50	indeterminate	De-2/de-2
50	167/51	indeterminate	De-2/de-2
51	167/52	indeterminate	De-2/de-2
52	167/53	indeterminate	De-2/De-2
53	167/54	indeterminate	De-2/de-2
54	167/55	indeterminate	De-2/de-2
55	167/56	indeterminate	De-2/de-2
56	167/57	indeterminate	De-2/de-2
57	167/58	indeterminate	De-2/de-2
58	167/59	indeterminate	De-2/De-2
59	167/60	indeterminate	De-2/de-2
60	167/61	indeterminate	De-2/de-2
61	167/62	indeterminate	De-2/de-2
62	167/63	determinate	de-2/de-2
63	167/64	determinate	de-2/de-2
64	167/65	determinate	de-2/de-2
65	167/66	indeterminate	De-2/de-2
66	167/67	indeterminate	De-2/De-2
67	167/68	indeterminate	De-2/de-2
68	167/69	determinate	de-2/de-2
69	167/70	indeterminate	De-2/De-2
70	167/71	indeterminate	De-2/de-2
71	167/72	indeterminate	De-2/De-2
72	167/73	determinate	de-2/de-2
73	167/74	indeterminate	De-2/De-2
74	167/75	determinate	de-2/de-2
75	167/76	determinate	de-2/de-2
76	167/77	indeterminate	De-2/de-2
77	167/78	indeterminate	De-2/de-2
78	167/79	indeterminate	De-2/de-2
79	167/80	indeterminate	De-2/De-2
80	167/81	indeterminate	De-2/De-2
81	167/82	indeterminate	De-2/de-2
82	167/83	indeterminate	De-2/de-2
83	167/84	indeterminate	De-2/de-2
84	167/85	indeterminate	De-2/De-2
85	167/86	indeterminate	De-2/De-2
86	167/87	indeterminate	De-2/De-2
87	167/88	determinate	de-2/de-2
88	167/89	indeterminate	De-2/De-2
89	167/90	determinate	de-2/de-2
90	167/91	indeterminate	De-2/de-2
91	167/92	indeterminate	De-2/de-2
92	167/93	indeterminate	De-2/De-2
93	167/94	indeterminate	De-2/De-2
94	167/95	determinate	de-2/de-2
95	167/96	indeterminate	De-2/de-2
96	167/97	indeterminate	De-2/De-2
97	167/98	indeterminate	De-2/de-2
98	167/99	indeterminate	De-2/de-2
99	167/100	indeterminate	De-2/de-2
100	167/101	indeterminate	De-2/De-2
101	167/102	indeterminate	De-2/de-2
102	167/103	indeterminate	De-2/de-2
103	167/104	indeterminate	De-2/de-2
104	167/105	indeterminate	De-2/de-2
105	167/106	indeterminate	De-2/de-2
106	167/107	indeterminate	De-2/De-2
107	167/108	determinate	de-2/de-2
108	167/109	indeterminate	De-2/de-2
109	167/110	determinate	de-2/de-2
110	167/111	determinate	de-2/de-2
111	167/112	indeterminate	De-2/De-2
112	167/113	determinate	de-2/de-2
113	167/114	indeterminate	De-2/de-2
114	167/115	determinate	de-2/de-2
115	167/116	indeterminate	De-2/de-2
116	167/117	indeterminate	De-2/de-2
117	167/118	indeterminate	De-2/de-2
118	167/119	determinate	de-2/de-2
119	167/120	indeterminate	De-2/de-2
120	167/121	indeterminate	De-2/De-2
121	167/122	determinate	de-2/de-2
122	167/123	indeterminate	De-2/de-2
123	167/124	determinate	de-2/de-2
124	167/125	indeterminate	De-2/De-2
125	167/126	indeterminate	De-2/de-2
126	167/127	indeterminate	De-2/De-2
127	167/128	indeterminate	De-2/De-2
128	167/129	indeterminate	De-2/de-2
129	167/130	indeterminate	De-2/De-2
130	167/131	determinate	de-2/de-2
131	167/132	indeterminate	De-2/De-2
132	167/133	indeterminate	De-2/de-2
133	167/134	indeterminate	De-2/de-2
134	167/135	indeterminate	De-2/De-2
135	167/136	indeterminate	De-2/De-2
136	167/137	determinate	de-2/de-2
137	167/138	indeterminate	De-2/de-2
138	167/139	indeterminate	De-2/de-2
139	167/140	indeterminate	De-2/de-2
140	167/141	indeterminate	De-2/de-2
141	167/142	indeterminate	De-2/de-2
142	167/143	indeterminate	De-2/De-2
143	167/144	determinate	de-2/de-2
144	167/145	indeterminate	De-2/de-2
145	167/146	indeterminate	De-2/de-2
146	167/147	indeterminate	De-2/de-2
147	167/148	determinate	de-2/de-2
148	167/149	indeterminate	De-2/De-2
149	167/150	determinate	de-2/de-2
150	167/151	indeterminate	De-2/de-2
151	167/152	indeterminate	De-2/De-2
152	167/153	indeterminate	De-2/De-2
153	167/154	determinate	de-2/de-2
154	167/155	determinate	de-2/de-2
155	167/156	determinate	de-2/de-2
156	167/157	determinate	de-2/de-2
157	167/158	determinate	de-2/de-2
158	167/160	indeterminate	De-2/De-2
159	167/161	indeterminate	De-2/de-2
160	167/162	indeterminate	De-2/de-2
161	167/163	determinate	de-2/de-2
162	167/164	indeterminate	De-2/de-2
163	167/165	indeterminate	De-2/de-2
164	167/166	indeterminate	De-2/de-2
165	167/167	determinate	de-2/de-2
166	167/168	determinate	de-2/de-2
167	167/169	indeterminate	De-2/de-2
168	167/170	indeterminate	De-2/De-2
169	167/171	indeterminate	De-2/de-2
170	167/172	determinate	de-2/de-2
171	167/173	indeterminate	De-2/de-2
172	167/174	indeterminate	De-2/De-2
173	167/175	determinate	de-2/de-2
174	167/176	determinate	de-2/de-2
175	167/177	determinate	de-2/de-2
176	167/178	determinate	de-2/de-2
177	167/179	indeterminate	De-2/de-2
178	167/180	indeterminate	De-2/De-2

## Sheet: Supplementary_Table S6
Supplementary Table S6. The list of genotyped cucumber cultivars and breeding lines.
Number	Accession	Source	Type of material	Phenotype	Genotype
1	367	breeding company	inbred line	indeterminate	De-2/De-2
2	368	breeding company	inbred line	indeterminate	De-2/De-2
3	369	breeding company	inbred line	indeterminate	De-2/De-2
4	370	breeding company	inbred line	indeterminate	De-2/De-2
5	371	DPGBB	inbred line	indeterminate	De-2/De-2
6	372	DPGBB	inbred line	indeterminate	De-2/De-2
7	373	DPGBB	inbred line	indeterminate	De-2/De-2
8	374	DPGBB	inbred line	indeterminate	De-2/De-2
9	375	DPGBB	inbred line	indeterminate	De-2/De-2
10	376	DPGBB	inbred line	indeterminate	De-2/De-2
11	377	DPGBB	inbred line	indeterminate	De-2/De-2
12	378	DPGBB	inbred line	indeterminate	De-2/De-2
13	379	DPGBB	inbred line	indeterminate	De-2/De-2
14	380	DPGBB	inbred line	indeterminate	De-2/De-2
15	381	DPGBB	inbred line	indeterminate	De-2/De-2
16	382	DPGBB	inbred line	indeterminate	De-2/De-2
17	859	DPGBB	inbred line	indeterminate	De-2/De-2
18	Gy14	USDA, Madison, WI, USA	inbred line	indeterminate	De-2/De-2
19	430	DPGBB	inbred line	indeterminate	De-2/De-2
20	431	DPGBB	inbred line	indeterminate	De-2/De-2
21	432	DPGBB	inbred line	indeterminate	De-2/De-2
22	433	DPGBB	inbred line	indeterminate	De-2/De-2
23	434	DPGBB	inbred line	indeterminate	De-2/De-2
24	435	DPGBB	inbred line	indeterminate	De-2/De-2
25	436	DPGBB	inbred line	indeterminate	De-2/De-2
26	437	DPGBB	inbred line	indeterminate	De-2/De-2
27	438	DPGBB	inbred line	indeterminate	De-2/De-2
28	439	DPGBB	inbred line	indeterminate	De-2/De-2
29	440	DPGBB	inbred line	indeterminate	De-2/De-2
30	441	DPGBB	inbred line	indeterminate	De-2/De-2
31	442	DPGBB	inbred line	indeterminate	De-2/De-2
32	443	DPGBB	inbred line	indeterminate	De-2/De-2
33	444	DPGBB	inbred line	indeterminate	De-2/De-2
34	445	DPGBB	inbred line	indeterminate	De-2/De-2
35	446	DPGBB	inbred line	indeterminate	De-2/De-2
36	447	DPGBB	inbred line	indeterminate	De-2/De-2
37	Trocki	NCPGR, Genebank Accession 172603	cultivar	indeterminate	De-2/De-2
38	TMG1	DPGBB	inbred line	indeterminate	De-2/De-2
39	NC76DH	USDA, Madison, WI, USA	DH line	indeterminate	De-2/De-2
40	L2	DPGBB	inbred line	indeterminate	De-2/De-2
41	L4	DPGBB	inbred line	indeterminate	De-2/De-2
42	L6	DPGBB	inbred line	indeterminate	De-2/De-2
43	L11	DPGBB	inbred line	indeterminate	De-2/De-2
44	L32	DPGBB	DH line	indeterminate	De-2/De-2
45	L42	DPGBB	DH line	indeterminate	De-2/De-2
46	L51	DPGBB	inbred line	indeterminate	De-2/De-2
47	L56	DPGBB	DH line	indeterminate	De-2/De-2
48	L61	DPGBB	inbred line	indeterminate	De-2/De-2
49	L70	DPGBB	DH line	indeterminate	De-2/De-2
50	L118	NCPGR, Genebank Accession 172557	local cultivar	indeterminate	De-2/De-2
51	L119	NCPGR, Genebank Accession 172516	local cultivar	indeterminate	De-2/De-2
52	L176	DPGBB	inbred line	indeterminate	De-2/De-2
53	L201	breeding company	cultivar	indeterminate	De-2/De-2
54	L224	DPGBB	inbred line	indeterminate	De-2/De-2
55	L576	DPGBB	DH line	indeterminate	De-2/De-2
56	Rum	NCPGR, Genebank Accession 172724	local cultivar	indeterminate	De-2/De-2
57	Dar	breeding company	cultivar	indeterminate	De-2/De-2
58	UW	DPGBB	inbred line	indeterminate	De-2/De-2
59	DH 502	DPGBB	DH line	indeterminate	De-2/De-2
60	DH 506	DPGBB	DH line	indeterminate	De-2/De-2
61	H 603	DPGBB	inbred line	indeterminate	De-2/De-2
62	2_75	DPGBB	inbred line	indeterminate	De-2/De-2
63	U740	NCPGR, Genebank Accession 172431	inbred line	indeterminate	De-2/De-2
DPGBB - Department of Plant Genetics, Breeding and Biotechnology of Warsaw University of Life Sciences
NCPGR - National Centre for Plant Genetic Resources: Polish Genebank
